# Supplementary material for: Pluteus insidiosus Complex, Four New Species Described and Pluteus reisneri Resurrected
Source: J Fungi (Basel). 2022 Jun 10;8(6):623. doi: 10.3390/jof8060623 (PMC9225660; doi:10.3390/jof8060623)
Supplement: Supplementary file 1 [file jof-08-00623-s001.zip]

Archive with 1 entries (1 files):
- jof-1750079-supplementary.pdf
